# Supplementary material for: Germline Predisposition in Pediatric Central Nervous System Tumors: Insights from a Multigene Panel Study
Source: Oncol Res. 2026 May 21;34(6):20. doi: 10.32604/or.2026.079120 (PMC13223255; doi:10.32604/or.2026.079120)
Supplement: Supplementary file 1 [file OncolRes-34-79120-s001.zip]

Archive with 1 entries (1 files):
- TSP_OR_79120-s001.docx
